# Supplementary material for: Cranial Ultrasound Abnormalities in Small for Gestational Age or Growth-Restricted Infants Born over 32 Weeks Gestation: A Systematic Review and Meta-Analysis
Source: Brain Sci. 2022 Dec 14;12(12):1713. doi: 10.3390/brainsci12121713 (PMC9776358; doi:10.3390/brainsci12121713)
Supplement: Supplementary file 1 [file brainsci-12-01713-s001.zip]

Archive with 1 entries (1 files):
- brainsci-2016742-supplementary.pdf
